# Supplementary material for: Safety of intravenous alteplase within 4.5 hours for patients awakening with stroke symptoms
Source: PLoS One. 2018 May 22;13(5):e0197714. doi: 10.1371/journal.pone.0197714 (PMC5963768; doi:10.1371/journal.pone.0197714)
Supplement: S2 File — (XLSX) [file pone.0197714.s002.xlsx]

## Sheet: Sample spreadsheet
													[h]:mm		[h]:mm
age	gender	ethnicity	Time_last_well	date_last_well	date_symp_discovery	time_er_admit	date_admit	time_consent	TPA_start	wake up to arrival (hrs)	wake up to arrival (hrs:min)	DNT (min)	time_wake_2_treat_hrs		time_lastwell_2_treat_hrs		mRS_base	mRS_90	NIHSS_base	NIHSS_24	NIHSS_90	barthel	TOAST	Oxfordshire	DWI	Mimic	Intracranial vessel	extracranial vessel	Echo	Diabetes	HTN	Smoking	Afib	CHF	HLD	Cancer	CAD	warfarin	asa	plavix	dapt	noac	other	Statin	APECTS
66	male	White	00:00:00	2013-04-06	2013-04-06 08:30:00	10:56:00	2013-04-06 10:56:00	2013-04-06 12:15:00	2013-04-06 12:45:00	2.43	02:26:00	109	4:15:00	4.25	12:45:00	12.75	0	0	5	1	0	20	NA	NA	negative	yes	negative	Negative	nl EF, +PFO	n	y	n	n	n	y	n	y	n	n	n	n	n	Bipolar	y	10
77	male	White	05:00:00	2013-04-08 05:00:00	2013-04-08 09:00:00	09:58:00	2013-04-08 09:58:00	2013-04-08 11:27:00	2013-04-08 11:31:00	0.97	00:58:00	93	2:31:00	2.51667	6:31:00	6.51667	0	0	11	2	1	20	Large artery athero-carotid	TACS	positive	No	intracranial athero	Left ICA stenosis 70-99%	EF 30-35%	n	y	n	n	y	y	n	y	n	n	y	n	n	dual AICD	y	9	caudate
55	female	Black	23:00:00	2013-04-26 23:00:00	2013-04-27 07:30:00	08:13:00	2013-04-27 08:13:00	2013-04-27 09:03:00	2013-04-27 09:24:00	0.72	00:43:00	71	1:54:00	1.9	10:24:00	10.4	0	1	4	3	1	20	Cardioembolic	LACS	positive	No	Intracranial athero	Negative	EF 25-30%	n	y	y	n	y	n	n	y	n		n	n	n	alcohol abuse	n	9	insula
47	male	White	21:00:00	2013-05-04 21:00:00	2013-05-05 07:00:00	08:30:00	2013-05-05 08:30:00	2013-05-05 09:10:00	2013-05-05 09:17:00	1.5	01:30:00	47	2:17:00	2.28333	12:17:00	12.2833	0	1	6	2	0	20	Small vessel disease	LACS	positive	No	negative	Negative	nl EF, +PFO	n	n	n	n	n	n	n	n	n	n	n	n	n		n	10
73	male	Black	22:30:00	2013-05-12 22:30:00	2013-05-13 02:00:00	02:49:00	2013-05-13 02:49:00	2013-05-13 03:15:00	2013-05-13 04:26:00	0.82	00:49:00	95	2:26:00	2.43333	5:56:00	5.93333	0	5	10	16	16	1	Large artery athero-carotid	PACS	positive	No	intracranial athero	80% stenosis of R ICA, 100% L ICA	nl EF	n	n	n	n	n	n	n	n	n	n	n	n	n		n	9	putamen, also, dense left MCA	Died 9/26/16
62	male	Black	02:00:00	2013-07-21 02:00:00	2013-07-21 04:00:00	07:27:00	2013-07-21 07:27:00	2013-07-21 08:20:00	2013-07-21 08:30:00	3.45	03:27:00	63	4:30:00	4.5	6:30:00	6.5	0	1	5	3	0	20	Undeterminate etiology	PACS	positive	No	negative	negative	nl EF	n	n	y	n	n	n	n	n	n	n	n	n	n		n	10
67	female	Black	22:00:00	2013-08-24 22:00:00	2013-08-25 01:30:00	02:27:00	2013-08-25 02:27:00	2013-08-25 05:11:00	2013-08-25 05:24:00	0.95	00:57:00	177	3:54:00	3.9	7:24:00	7.4	0	0	4	1	0	20	Small vessel disease	POCS	positive	No	negative	negative	nl EF	n	y	y	n	n	n	n	n	n	n	n	n	n	HIV	n	10
73	female	Black	23:00:00	2013-08-30 23:00:00	2013-08-31 07:00:00	09:10:00	2013-08-31 09:10:00	2013-08-31 09:45:00	2013-08-31 09:46:00	2.17	02:10:00	36	2:46:00	2.76667	10:46:00	10.7667	0	1	8	2	2	20	Small vessel disease	LACS	positive	No	negative	Negative	nl EF	n	y	n	n	n	n	n	n	n	n	n	n	n		n	10
56	male	White		2013-10-06 02:30:00	2013-10-06 10:00:00		2013-10-06 13:07:00	2013-10-06 13:40:00	2013-10-06 13:41:00	3.12	03:07:00	34	3:41:00	3.68333	11:11:00	11.1833	0	1	10	4	1	20	Undeterminate etiology	PACS	positive	No	negative	negative	nl EF, +PFO	n	y	n	n	n	n	n	n	n	n	n	n	n	Alcohol abuse	n	10
77	male	White		2013-11-29 21:00:00	2013-11-30 07:15:00		2013-11-30 10:17:00	2013-11-30 11:32:00	2013-11-30 11:36:00	3.03	03:02:00	79	4:21:00	4.35	14:36:00	14.6	0	0	4	1	1	20	Undeterminate etiology	POCS	positive	No	mild intracranial disease	Negative	nl EF	n	n	n	n	n	n	n	n	n	n	n	n	n	Previous stroke	n	10
78	female	Black		2014-05-17 21:00:00	2014-05-18 06:30:00		2014-05-18 08:18:00	2014-05-18 09:15:00	2014-05-18 09:17:00	1.8	01:48:00	59	2:47:00	2.78333	12:17:00	12.2833	0	3	8	6	2	19	Cardioembolic	TACS	positive	No	Moderate intracranial disease	Negative	nl EF, Afib	n	y	n	y	y	y	n	y	n	y	n	n	n		n	10
71	female	White		2014-06-17 02:00:00	2014-06-17 06:45:00		2014-06-17 09:18:00	2014-06-17 09:47:00	2014-06-17 10:09:00	2.55	02:33:00	51	3:24:00	3.4	8:09:00	8.15	0	0	7	1	0	20	Cardioembolic	LACS	positive	No	negative	negative	nl EF, Afib	n	n	n	y	n	n	n	n	n	n	n	n	n		y	10
57	female	Black		2014-07-19 22:30:00	2014-07-20 05:15:00		2014-07-20 07:57:00	2014-07-20 08:20:00	2014-07-20 08:24:00	2.7	02:42:00	27	3:09:00	3.15	9:54:00	9.9	0	1	11	7	0	20	Undeterminate etiology	TACS	positive	No	Intracranial athero	negative	nl EF, ASD	n	n	n	n	n	n	n	n	n	n	n	n	n		n	4	M3,insula, putamen, M4,M5, M6
54	male	White		2014-07-22 06:30:00	2014-07-22 09:30:00		2014-07-22 11:20:00	2014-07-22 12:10:00	2014-07-22 12:23:00	1.83	01:50:00	63	2:53:00	2.88333	5:53:00	5.88333	0	2	4	3	2	20	Small vessel disease	LACS	positive	No	negative	not done	nl EF	y	y	n	n	n	n	n	n	n	y	n	n	n	obese	n	10
53	male	White		2014-08-29 22:30:00	2014-08-30		2014-08-30 03:00:00	2014-08-30 03:45:00	2014-08-30 04:27:00	3	03:00:00	87	4:27:00	4.45	5:57:00	5.95	0	3	6	3	2	19	Small vessel disease	POCS	positive	No	Moderate intracranial disease	Negative	nl EF, Afib	n	y	n	y	n	n	n	n	y	n	n	n	n	Obese/OSA	n	10
68	MALE	White		2014-09-21 23:30:00	2014-09-22 08:30:00		2014-09-22 11:40:00	2014-09-22 11:53:00	2014-09-22 12:04:00	3.17	03:10:00	24	3:34:00	3.56667	12:34:00	12.5667	0	0	5	6	0	20	Cardioembolic	POCS	positive	No	negative	Vertebral stenosis	nl EF, Afib	n	y	n	y	n	y	n	n	n	n	n	n	n	Alcohol abuse	n	10
52	female	Black		2014-09-24	2014-09-24 05:45:00		2014-09-24 08:45:00	2014-09-24 09:57:00	2014-09-24 10:03:00	3	03:00:00	78	4:18:00	4.3	10:03:00	10.05	0	1	5	4	1	20	Small vessel disease	PACS	positive	No	Moderate intracranial disease	not done	nl EF	n	y	n	n	n	y	n	n	n	n	n	n	n		n	10
83	male	White		2014-10-09 02:00:00	2014-10-09 07:00:00		2014-10-09 09:10:00	2014-10-09 09:58:00	2014-10-09 10:20:00	2.17	02:10:00	70	3:20:00	3.33333	8:20:00	8.33333	0	1	4	0	0	20	Small vessel disease	POCS	positive	No	Moderate intracranial disease	Negative	nl EF	n	y	n	n	n	y	n	y	n	n	n	y	n	Prior stroke	y	10
63	male	Black		2015-02-08 00:30:00	2015-02-08 05:00:00		2015-02-08 09:12:00	2015-02-08 09:25:00	2015-02-08 09:28:00	4.2	04:12:00	16	4:28:00	4.46667	8:58:00	8.96667	0	2	5	4	N/A	20	Small vessel disease	LACS	positive	No	Moderate intracranial disease	negative	EF 15-20%	n	n	y	n	y	n	n	n	n	n	n	n	n	Congenital VSD	n	10
75	female	Black		6/31/2015 21:00	2015-07-01 06:30:00		2015-07-01 08:50:00	2015-07-01 10:00:00	2015-07-01 10:04:00	2.33	02:20:00	74	3:34:00	3.56667	13:04:00	13.0667	1	5	7	6	N/A	6	Undeterminate etiology	PACS	positive	No	negative	Negative	nl EF	n	y	n	n	n	n	n	n	n	y	n	n	n	TIA and Seizures	y	10
65.35										2.3	02:18:00	68							6.45	3.75	1.61111	18.25																							9.55
65.35																						18.25
